# Supplementary material for: Phytochemistry Meets Geochemistry—Blumenol C Sulfate: A New Megastigmane Sulfate from Palicourea luxurians (Rubiaceae: Palicoureeae)
Source: Molecules. 2022 Oct 26;27(21):7284. doi: 10.3390/molecules27217284 (PMC9658315; doi:10.3390/molecules27217284)
Supplement: Supplementary file 1 [file molecules-27-07284-s001.zip]

Archive with 1 entries (1 files):
- molecules-1960388-supplementary.pdf
